# Supplementary material for: Cancer-selective, single agent chemoradiosensitising gold nanoparticles
Source: PLoS One. 2017 Jul 10;12(7):e0181103. doi: 10.1371/journal.pone.0181103 (PMC5507319; doi:10.1371/journal.pone.0181103)
Supplement: S1 Table — Excel spreadsheet containing all raw data. (XLSX) [file pone.0181103.s005.xlsx]

## Sheet: Table 1 zeta
Midatech code	sugar:PEGamine ratio
M184	aGal:PEGamine 50:50
M185	bGlc:PEGamine 50:50
M186	GlcNAc:PEGamine 50:50
M251	aGal:PEGamine 100:0
M253	aGal:PEGamine 60:40
M254	aGal:PEGamine 40:60
M256	aGal:PEGamine 0:100
2 nm from Sophie	Citrate AuNP

## Sheet: Table 1 DLS
Midatech code	sugar:PEGamine ratio
M184	aGal:PEGamine 50:50
M185	bGlc:PEGamine 50:50
M186	GlcNAc:PEGamine 50:50
M251	aGal:PEGamine 100:0
M253	aGal:PEGamine 60:40
M254	aGal:PEGamine 40:60
M256	aGal:PEGamine 0:100
Sophie 2.0nm	Citrate AuNP

## Sheet: Table 3 DLS
Midatech code	sugar:PEGamine ratio
M184	aGal:PEGamine 50:50
M251	aGal:PEGamine 100:0
M254	aGal:PEGamine 40:60
M256	aGal:PEGamine 0:100

## Sheet: Figure 1
1h HSC-3
		aGal:PEGamine									bGlu:PEGamine									GlcNAc:PEGamine
0		84.4603	84.4603	131.079							84.4603	84.4603	131.079							84.4603	84.4603	131.079
0.3		123.326	94.2263	83.1409	89.9263	85.5037	100.246				70.6697	106.698	88.6836	84.0295	78.1327	84.0295				85.7143	73.2143	63.3929	91.4005	95.8231	79.6069
1		73.4411	83.1409	80.3695	67.8133	56.0197	36.855				78.9838	74.8268	81.7552	54.5455	56.0197	56.0197				90.1786	81.25	97.3214	63.3907	58.9681	45.7002
3		40.1848	26.3279	20.7852	32	42	40				23.5566	29.0993	19.3995	23	23	30				67.8571	77.6786	70.5357	53	45	71
10		1.38568	0	0	6	0	4				0	0	0	0	0	0				39.2857	42.8571	48.2143	4	6	4
30		0	0	0							0	0	0							2	0	0
1h HaCaT
		aGal:PEGamine									bGlu:PEGamine									GlcNAc:PEGamine
0		90.1915	90.1915	119.617							90.1915	90.1915	119.617							90.1915	90.1915	119.617
0.3		116.988	104.247	108.88	66.3461	89.4231	83.6539				111.197	108.88	132.046	102.404	105.288	92.3077				100.437	84.7162	54.1485	95.1923	108.173	102.404
1		104.247	122.78	116.988	99.5192	75	82.2115				116.988	108.88	116.988	90.8654	100.962	72.1154	124	112	95	86.4629	103.057	82.0961	79.3269	92.3077	103.846
3		105.405	122.78	108.88	56.25	63.4615	86.5385				88.0309	108.88	106.564	64.9039	64.9039	66.3461	99	77	87	97.8166	69.869	77.7293	79.3269	85.0961	76.4423
10		94.9807	97.2973	82.2394	60.5769	90.8654	76.4423				98.4556	103.089	96.139	70.6731	80.7692	60.5769	93	101	68	94.3231	82.0961	62.8821	56.25	72.1154	60.5769
30		88	71	80							96.6346	76.4423	64.9039	115	117	83				67.7885	64.9039	69.2308	86	97	86
3h HSC-3
		aGal:PEGamine									bGlu:PEGamine									GlcNAc:PEGamine
0		88.7073	88.7073	122.585							88.7073	88.7073	122.585							88.7073	88.7073	122.585
0.3		87.4372	88.9447	110.05	52.0295	59.7786	68.6347				78.392	64.8241	97.9899	67.5277	57.5646	54.2435				102.546	98.1818	99.2727	64.2066	52.0295	86.3469
1		46.7337	46.7337	49.7487	26.5683	34.3173	26.5683				34.6734	37.6884	31.6583	17.7122	21.0332	14.3911				89.4545	100.364	93.8182	48.7085	44.2804	32.1033
3		3.01507	3.01507	6.03015	6	6	6				0	3.01507	3.01507	2	0	2				65.4545	84	62.1818	14	23	12
10		0	0	0	0	0	0				0	0	0	0	0	0				43.6364	32.7273	21.8182	0	0	0
30		0	0	0							0	0	0							0	0	0
3h HaCaT
		aGal:PEGamine									bGlu:PEGamine									GlcNAc:PEGamine
0		95.6686	95.6686	108.663							95.6686	95.6686	108.663							95.6686	95.6686	108.663
0.3		85.5688	100.849	70.2886	74.1259	71.3287	82.5175				86.5874	81.4941	76.4007	88.1119	96.5035	92.3077				95.9641	99.5516	87.8924	79.7203	95.1049	78.3217
1		90.6621	92.6995	94.7368	78.3217	74.1259	79.7203				105.942	80.4754	75.382	83.9161	83.9161	90.9091				77.13	86.9955	78.9238	85.3147	79.7203	78.3217
3		86.5874	80.4754	81.4941	62.9371	82.5175	88.1119				74.3633	85.5688	82.5127	76.9231	60.1399	72.7273	77	77	39	96.861	86.9955	85.2018	81.1189	83.9161	81.1189
10		79.4567	74.3633	71.3073	69.9301	72.7273	125.874	72	74	52	72.326	63.1579	60.1019	69.9301	71.3287	67.1329				102.242	90.583	75.3363	104	88	72
30		74.1259	88.1119	65.7343	47	90					75.5245	67.1329	61.5385	70	55	51				78.3217	64.3357	58.7413	107	70	68
6h HSC-3
		aGal:PEGamine									bGlu:PEGamine									GlcNAc:PEGamine
0		91.786	91.786	116.428							91.786	91.786	116.428							91.786	91.786	116.428
0.3		75.3695	60.5911	79.803							63.5468	78.3251	79.803							90.8738	113.01	129.32
1		13.3005	13.3005	7.38916	20	17	24				11.8227	13.3005	11.8227	9	9	17				81.5534	71.068	87.3786	92	99	77
3		0	0	0	0	0	0				0	0	0	3	5	0				34.9515	47.767	36.1165	2	4	0
10		0	0	0	0	0	0				0	0	0	3	0	3				6.99029	6.99029	6.99029	0	0	0
30		0	0	0							0	0	0							0	0	0
6h HaCaT
		aGal:PEGamine									bGlu:PEGamine									GlcNAc:PEGamine
0		95.5639	95.5639	108.872							95.5639	95.5639	108.872							95.5639	95.5639	108.872
0.3		97.651	100.671	59.396							102.685	107.718	83.5571							103.387	92.7835	80.4124
1		80.5369	92.6175	109.731	137	78	46				85.5705	79.5302	97.651	72	101	91				85.7143	91.8999	92.7835	117	139	131
3		79.5302	79.5302	83.5571	90	88	74				60.4027	76.5101	87.5839	101	80	58				93.6672	100.736	85.7143	104	104	76
10		76.5101	70.4698	62.4161	93	77	56				70.4698	63.4228	73.4899	56	50	53				83.947	94.5508	87.4816	98	86	57
30		52	42	26							88	82	42							68	55	76
24h HSC-3
		aGal:PEGamine									bGlu:PEGamine									GlcNAc:PEGamine
0		82.0425	82.0425	135.915							82.0425	82.0425	135.915							82.0425	82.0425	135.915
0.3		67.6692	64.6616	55.6391							78.1955	94.7368	81.203							79.879	102.572	103.48
1		3.00752	7.5188	6.01504	11	11	11				10.5263	6.01504	9.02256	11	13	7				40.8472	35.4009	38.124	51	58	74
3		0	0	0	2	0	0				0	0	0	0	0	0				0	0.907716	0.907716	0	0	4
10		0	0	0	0	0	0				0	0	0	0	0	0				0	0.907716	0	0	0	0
30		0	2	0							0	0	0							0	0	0
24h HaCaT
		aGal:PEGamine									bGlu:PEGamine									GlcNAc:PEGamine
0		88.609	88.609	122.782							88.609	88.609	122.782							88.609	88.609	122.782
0.3		95.3488	100	98.8372							123.256	119.767	116.279							95.6643	92.3077	83.9161
1		103.488	100	98.8372	86	96	65				83.7209	113.954	95.3488	86	92	94				96.5035	92.3077	83.9161	81	93	86
3		68.6047	76.7442	87.2093	87	85	81				87.2093	90.6977	94.186	87	64	81				83.0769	83.9161	77.2028	73	65	76
10		55.8139	58.1395	61.6279	62	81	60				68.6047	66.2791	43.0233	53	79	51				81.3986	82.2378	54.5455	44	56	85
30		51	47	47							37	41	33							47	34	36

## Sheet: Figure 2
HSC-adherent
		0			0.3									1									3									10									30						50
100:0		106.283	96.3569	97.3596	123.584	105.046	113.697	67.8304	91.7706	96.7581				103.811	114.933	108.754	86.783	89.7756	90.7731				102.575	102.575	108.754	91.7706	87.7806	89.7756				96.3955	82.8012	111.225	80.798	87.7806	85.7855				81.7955	84.788	87.7806				64.4295	80.5369	78.5235
60:40		106.283	96.3569	97.3596	101.339	102.575	93.9238	95.0943	91.6981	86.0377				93.9238	84.0371	75.3862	87.7311	101.849	93.7815				32.1318	50.6694	33.3677	79.2453	88.3019	29.8683				3.70752	2.47168	1.23584	35.0943	37.3585	32.8302	0	1.0084	1.0084	0	2.26415	0
50:50		106.283	96.3569	97.3596	106.282	90.2163	106.282	95.4774	87.4372	88.9447				40.7827	51.9053	43.2544	46.7337	46.7337	49.7487				16.0659	13.5942	12.3584	4.0201	6	6.03015				0	1.23584	1.23584	0	0	0				0	0	0
40:60		106.283	96.3569	97.3596	96.3955	98.8671	105.046	118.194	124.35	123.119				105.046	113.697	108.754	109.576	118.194	109.576				107.518	97.6313	109.99	83.7209	91.1081	93.5704				18.5376	19.7734	19.7734	9.84952	12.3119	13.5431				1.23119	2.46238	2.46238
0:100		106.283	96.3569	97.3596	91.4521	111.225	92.688	94.7631	74.813	86.783				97.6313	103.811	83.7905	81.7955	95.7983	100.84				96.3955	105.046	91.4521	87.7806	79.8005	75.8105				82.8012	77.8579	72.9145	72.605	39.9002	39.9002				17.9551	13.9651	11.9701
aGal		106.283	96.3569	97.3596	89.2562	88.1936	93.5065							94.5691	102.007	91.3813	99.8959	94.9011	88.6577				92.4439	110.508	113.695	94.9011	91.1551	97.3985				77.4193	88.6577	98.6472							94.5691	106.257	87.1311	79.9167	88.6577	86.1603
PEGamine		106.283	96.3569	97.3596	104.132	96.6942	110.508							93.5065	104.132	112.633	102.393	92.4038	88.6577				82.8808	112.633	114.758	78.668	78.668	96.1498				94.5691	78.6305	107.32	63.6837	89.9064	77.4193				91.3813	107.32	110.508	63.6837	76.1707	79.9167
Citrate		96.6443	96.6443	106.711	87.7311	89.7479	107.899							98.6577	90.604	96.6443																82.5503	96.6443	96.6443
HaCaT-adherent
		0			0.3									1									3									10									30						50
100:0		120.709	92.9947	86.296	82.8012	91.4521	96.3955	89.5522	88.5572	69.6517				96.3955	93.9238	93.9238	91.5423	99.5025	76.6169				109.99	91.4521	96.3955	100.498	95.5224	86.5672				74.1504	63.0278	75.3862	82.5871	78.607	76.6169				80.597	75.6219	93.5323				72.2222	66.6667	66.6667
60:40		120.709	92.9947	86.296	75.3425	91.7808	98.6301	113.602	99.8912	109.684				102.74	86.3014	89.0411	111.643	117.519	105.767				112.329	101.37	93.1507	102.829	104.788	101.85				52.0548	45.2055	42.4657	74.4287	76.3874	76.3874				72.4701	77.3667	80.3047
50:50		120.709	92.9947	86.296	94.5206	90.411	106.849	85.5688	100.849	70.2886	74.1259	71.3287	82.5175	113.699	78.0822	101.37	92.6995	77.3893	94.7368	78.3217	74.1259	79.7203	78.0822	98.6301	86.3014	86.5874	80.4754	81.4941	62.9371	82.5175	88.1119	90.411	86.3014	84.9315	75.0425	77.7552	79.4567				74.1259	88.1119	65.7343
40:60		120.709	92.9947	86.296	101.37	87.6712	106.849	121.967	122.951	119.016				119.178	109.589	113.699	109.18	127.869	119.016				117.808	108.219	87.6712	84.5902	104.262	115.082				99.3377	71.5232	90.3974	103.279	89.5082	87.541				83.6066	86.5574	86.5574
0:100		120.709	92.9947	86.296	97.2603	72.6027	101.37	78.607	82.5871	77.6119				101.37	117.808	109.589	82.5871	83.5821	63.6816				84.9315	117.808	91.7808	98.5075	86.5672	100.498				91.7808	97.2603	72.6027	70.6468	79.602	76.6169				61.6915	61.6915	58.7065
aGal		120.709	92.9947	86.296	110.329	85.8116	95.0057							107.264	105.221	103.178	91.5254	94.0678	91.5254				115.437	121.566	110.329	113.136	111.864	105.508				101.695	102.966	108.051							96.0272	103.178	88.8763	83.8983	68.6441	88.9831
PEGamine		120.709	92.9947	86.296	102.157	98.0704	102.157							101.135	102.157	112.372	88.9831	82.6271	97.8814				114.415	109.308	115.437	97.8814	88.9831	99.1525				109.308	73.5528	84.79	83.8983	92.7966	99.1525				98.0704	92.9625	89.8978	63.5593	66.1017	66.1017
Citrate		111.111	88.8889	100										105.556	88.8889	100																88.8889	77.7778	100

## Sheet: Figure 3
samples	AuNP loaded (ug/mL)	number of cells	Au 197 (ng/mL)	Au 197 (ng)	Au (pg/cell)	Au per cell/loaded (nl/cell)
HSC 0	0	162222	0.0167004	0.083502	0.000514739
HSC 0	0	440000	0.00366319	0.0183159	4.16271e-05
HSC 0	0	360000	0.0699347	0.349674	0.000971316
HaCaT 0	0	466666	0.0148819	0.0744095	0.000159449
HaCaT 0	0	292222	0.00125409	0.00627043	2.14578e-05
HaCaT 0	0	618888	0.209806	1.04903	0.00169502
HSC 100:0	100	118888	1.13389	5.66943	0.0476871	0.476871
HSC 100:0	100	164444	1.5569	7.78451	0.0473384	0.473384
HSC 100:0	100	567777	1.00907	5.04537	0.00888618	0.0888618
HaCaT 100:0	100	465555	1.91688	9.5844	0.020587	0.20587
HaCaT 100:0	100	272222	1.37257	6.86284	0.0252105	0.252105
HaCaT 100:0	100	462222	3.70226	18.5113	0.0400485	0.400485
HSC 60:40	1.8	604444	2.74108	13.7054	0.0226744	12.5969
HSC 60:40	1.8	375555	1.80191	9.00957	0.02399	13.3278
HSC 60:40	1.8	560000	2.07162	10.3581	0.0184966	10.2759
HaCaT 60:40	1.8	507777	1.6567	8.2835	0.0163133	9.06292
HaCaT 60:40	1.8	322222	1.70019	8.50094	0.0263823	14.6568
HaCaT 60:40	1.8	498888	1.31072	6.55361	0.0131364	7.29802
HSC 50:50	3.4	195555	6.2323	31.1615	0.159349	46.8674
HSC 50:50	3.4	152222	5.42646	27.1323	0.178242	52.424
HSC 50:50	3.4	278888	7.74389	38.7195	0.138835	40.8339
HaCaT 50:50	3.4	398888	7.51007	37.5503	0.0941376	27.6875
HaCaT 50:50	3.4	480000	3.90817	19.5408	0.0407101	11.9736
HaCaT 50:50	3.4	353333	5.5193	27.5965	0.0781033	22.9716
HSC 40:60	6.2	91111	3.4211	17.1055	0.187744	30.2812
HSC 40:60	6.2	424444	4.26025	21.3012	0.0501862	8.09455
HSC 40:60	6.2	162222	2.65391	13.2695	0.0817986	13.1933
HaCaT 40:60	6.2	325555	3.11692	15.5846	0.0478709	7.72111
HaCaT 40:60	6.2	298888	1.56586	7.82932	0.0261948	4.22497
HaCaT 40:60	6.2	708888	2.56771	12.8386	0.0181108	2.9211
HSC 0:100	17.4	98888	7.0704	35.352	0.357495	20.5457
HSC 0:100	17.4	143333	5.1916	25.958	0.181103	10.4082
HSC 0:100	17.4	232222	6.87922	34.3961	0.148117	8.51249
HaCaT 0:100	17.4	498888	8.82931	44.1466	0.0884899	5.08563
HaCaT 0:100	17.4	423333	3.53332	17.6666	0.0417322	2.3984
HaCaT 0:100	17.4	526666	6.10625	30.5313	0.0579708	3.33166

## Sheet: Figure 6
Control	95.3333	95.3333	109.333	99.3691	97.4763	103.155	98.5337	102.933	98.5337	96.0674	104.494
NaPy	99.4382	95.8944	93.2551	82.698	92.6966	88.4831	84.2697
NAC	107	110.726	100.316	90.8517	87.6405	85.1124	88.4831
H2O2	61	55	46.37	38.7097	35.1906	45.7478	20.6897	21.5517	25.8621
NaPy + H2O2	84.4575	76.5396	87.0968
NAC + H2O2	94	90	82.6667	113.565	99.3691	94.6372	51.4045	56.4607	37.0787
AuNP	63.4069	43.5331	43.5331	38.3333	41.6667	33.3333	44.6667	44.6667	59.4828	52.5862	55.1724
NaPy + AuNP	50.1466	52.7859	51.0264	71.6292	58.9888	65.7303
NAC + AuNP	94.6667	112.667	107.333	90.8517	98.4227	123.028	90.1685	96.9101	95.2247

## Sheet: Figure 7
Control	112.5	91.6667	95.8333	99.4186	92.4419	108.139	100	98.2759	101.724
Z-VAD-FMK	97.2222	90.2778	95.8333	97.6744	102.907	91.5698	101.724	105.172	93.1034
AMA	54.8611	55.5556	59.0278	41.8605	43.6046	37.5	76.7241	74.1379	60.3448
AMA + Z-VAD-FMK	113.194	104.167	99.3056	96.8023	104.651	105.523	58.6207	87.931	91.3793
AuNP	70.1389	74.3056	70.1389	22.2581	29.0323	26.129	59.4828	52.5862	55.1724
AuNP + Z-VAD-FMK	105.556	96.5278	97.2222	43.6046	52.3256	43.6046	65.5172	56.0345	56.0345

## Sheet: Figure 8
6 MV	0 Gy				10 Gy
Citrate	2756	2817	2544		4630	4704	4474
50:50	2869	2817	2645		3780	3680	3567
0:100	2742	2682	2589		3362	3402	3378
Water	2621	2684	2507		3942	3699	3897
220 keV	0 Gy				10 Gy
Citrate	14193	13924	14390		22136	22272	22253
50:50	13270	13199	12712		17340	17853	17064
0:100	13461	14097	12199		15866	15979	16349
Water	13178	12402	14265		14898	12842	20760

## Sheet: Figure 9
HSC-3 (220 kV)
	0																					50:50																0:100
0 Gy	0.957198	0.992218	0.933852	0.898833	1.16732	1.05058	1.2376	0.908616	0.830287	1.03394	0.971279	1.01828	0.978843	1.02116	1.09901	0.950495	0.965347	0.935644	0.99505	1.05445		1.20434	1.31903	1.31903	0.974938	1.66313	1.72048	0.848704	1.36736	1.60311	0.895854	1.01373	0.683677	0.162267	0.108178	0.135221		0.807366	1.11013	1.17741	1.17741	1.14377	0.841006	1.07649	0.874646	1.27833	1.21105	0.365818	0.203233
2 Gy	0.798956	0.89295	0.857702	1.05744	1.15144	0.939948	0.566213	0.538366	0.566213	0.556931	0.686881	0.603342										1.29036	1.24735	1.56994	0.924757	1.13982	1.0753	0.103846	0.062307	0.041539	0.101415	0.060849	0.040566									0.401248	0.748994	0.454746	0.829245	0.855994	0.802493
4 Gy	0.344358	0.315175	0.338521	0.391051	0.262646	0.350195	0.371415	0.334979														0.235752	0.471501	0.471501	0.271113	0.341838	0.377202	0.027693	0.041539	0.069232	0.027043	0.040566	0.067612					0.353222	0.269121	0.336403	0.21866	0.067744	0.067744	0.08468	0.101617	0.08468
6 Gy	0.096304	0.175097	0.140078	0.1357	0.148833	0.157588	0.20275	0.146333														0.121243	0.17176	0.191968	0.090933	0.090933	0.121243											0.163997	0.340608	0.264916	0.277533	0.038107	0.038107	0.050807	0.050807	0.06351
8 Gy	0.140264	0.103135	0.094884	0.094884	0.074257	0.074257																0.066908	0.143372	0.019116	0.086024	0.086024	0.095582															0.047556	0.083222	0.09511	0.083222	0.083222	0.107
HaCaT (200 kV)
	0																					50:50																0:100
0 Gy	0.661224	1.22449	1.29796	0.489796	1.10204	1.22449	1.17978	0.893258	1.02809	0.876404	1.09551	0.926966	1.08397	0.916031	0.905172	1.26724	1.2931	0.827586	1.08621	0.62069		0.974632	1.27244	0.947559	1.13707	0.879877	1.02878	1.08781	1.15937	0.844482	0.787229	1.07349	0.772915	1.02645	1.02645	0.97638		0.540465	1.2836	0.776917	0.270232	1.11471	1.01337	1.37156	1.06935	1.13909	1.58078	1.23208	1.27857
2 Gy	0.948034	0.758427	0.758427	0.872191	0.884831	0.84691	0.404095	0.662716	0.581897	0.646552	0.614224	0.565733										0.923871	1.0254	0.96448	1.13707	0.994937	0.802041	0.715746	0.746203	1.00509	0.694731	0.394307	0.375531					1.37737	0.871754	1.06354	1.32507	0.871754	0.924061	0.401308	0.535077	0.758026	0.490487	0.512782	0.713436
4 Gy	0.465306	0.342857	0.453061	0.502041	0.391837	0.367347	0.421968	0.417727	0.381679	0.402884	0.455895	0.424088	0.445293	0.477099	0.455895	0.402884	0.413486	0.339271				0.336361	0.207542	0.307735	0.314892	0.329205	0.221856	0.237836	0.250354	0.200283								0.557354	0.35468	0.422237	0.236454	0.304011	0.439127	0.497207	0.409465	0.394841	0.555702	0.482583
6 Gy	0.17449	0.192857	0.128571	0.183673	0.183673	0.257143	0.248092	0.225827	0.23855	0.294211	0.23855	0.206743	0.262405	0.206743	0.23855	0.28626	0.23855	0.159033				0.12882	0.122685	0.184028	0.147222	0.134953	0.153356											0.177339	0.152006	0.190007	0.126672	0.139338	0.228008	0.230324	0.394841	0.230324	0.285163	0.252259
8 Gy	0.08427	0.067416	0.089888	0.044944	0.067416	0.095506	0.043103	0.050287	0.057471	0.043103	0.03592	0.03592										0.063171	0.063171	0.081219	0.081219	0.081219	0.063171											0.046494	0.07749	0.054243	0.100737	0.108486	0.061992
HSC-3 (6 MV)
	0																					50:50																0:100
0 Gy	0.914286	1.1619	0.92381	1.14433	1.2835	0.572165	0.90566	1.08491	1.00943													1.12832	1.91241	1.24307	0.186313	0.62104	0.558938	1.06085	1.13662	1.15557								1.3468	0.962	1.0582	1.05436	0.976258	0.859106	1.07204	0.714694	0.952924
2 Gy	0.571429	0.557143	0.564286	0.985825	0.951031	1.35696	0.764151	0.962264	0.990566													1.26219	0.817556	0.788869	0.372624	0.256179	0.558938	0.937713	0.852466	0.880882								0.523088	0.631313	1.10029	0.76148	0.849343	0.820056	0.786164	0.821899	1.01844
4 Gy	0.377143	0.325714	0.474286	0.807216	0.927835	0.862887	0.3															0.378657	0.481928	0.676994	0.316731	0.428518	0.484412	0.431916	0.250056	0.284155								0.46176	0.505051	0.476189	1.17151	0.866917	0.492033	0.40023	0.428816	0.343053
6 Gy	0.23619	0.209524	0.259794	0.37732	0.470103	0.226415	0.245283	0.245283														0.20654	0.22949	0.328936	0.260837	0.223574	0.14905	0.272789	0.234902	0.227325								0.173159	0.173159	0.269361	0.328023	0.421742	0.468604	0.314465	0.25729
8 Gy	0.222222	0.206349	0.288889	0.309278	0.298969	0.216981	0.235849	0.289308														0.312361	0.305986	0.305986	0.16561	0.14491	0.16561	0.227325	0.322042	0.353616								0.224467	0.168351	0.296616	0.36447	0.221285	0.381169
HaCaT (6 MV)
	0																					50:50																0:100
0 Gy	1.18605	0.976744	0.837209	0.834906	0.90566	1.25943	1.09474	0.842105	1.06316													0.976596	1.16896	1.05058	0.780328	1.23052	1.05044	0.959982	0.94882	0.837194								1.00371	0.964346	1.18083	0.798361	0.758443	1.03787	1.1135	0.935343
2 Gy	0.659302	0.784884	0.680233	0.604953	0.658019	0.615566	0.671053	0.639474														0.688056	0.699154	0.821229	0.64152	0.450189	0.528972	0.535804	0.552548	0.619524								0.826583	0.915144	0.634697	0.658647	0.628709	0.634697	0.601292	0.679237
4 Gy	0.368372	0.31814	0.390566	0.331132																		0.417273	0.310735	0.319613	0.288121	0.297125	0.279118											0.389674	0.436907	0.295207	0.431114	0.371238
6 Gy	0.173023	0.184186	0.175472	0.198113	0.226415	0.197895	0.185263	0.117895														0.177563	0.195319	0.147969	0.126053	0.192081	0.186078	0.174137	0.165206	0.142881								0.149573	0.173189	0.1417	0.127738	0.159673	0.159673	0.160344	0.142529
8 Gy	0.204651	0.2	0.265116	0.160377	0.127358	0.133333	0.154386	0.157895														0.266345	0.167699	0.266345	0.14506	0.135056	0.150063	0.133951	0.122788	0.193485								0.196805	0.34769	0.106449	0.146367	0.15302	0.222701	0.148467	0.153416
[truncated: 22 more columns]

[truncated: 4 more sheets: Figure 10, Figure 11, S1 Fig, S3 Fig]
